# Supplementary material for: Network meta-analysis of the efficacy of endoscopic cardia peripheral tissue scar formation (ECSF) in the treatment of gastroesophageal reflux disease
Source: PLoS One. 2024 Dec 31;19(12):e0311208. doi: 10.1371/journal.pone.0311208 (PMC11687871; doi:10.1371/journal.pone.0311208)
Supplement: S1 Table — (XLSX) [file pone.0311208.s002.xlsx]

## Sheet: Sheet1
The full title of article	Main Authors	The reasons for exclusion
Feasibility and outcomes of Anti-Reflux Mucosectomy (ARMS) for proton pump inhibitor dependent Gastroesophageal Reflux Disease: First Indian study (with video)	Gaurav Patil, Ankit Dalal, Amit Maydeo	No independent control group
Anti-reflux mucosectomy (ARMS) results in improved recovery and similar reflux quality of life outcomes compared to laparoscopic Nissen fundoplication	Harry J Wong , Bailey Su , Mikhail Attaar , Kristine Kuchta	The control group failed to use any of four treatments
Two-year outcomes of anti-reflux mucosectomy in treating gastroesophageal reflux disease: A Chinese prospective cohort study	Jun Nan Hu, Song Feng Chen, Xing Yu Jia, Yu Luo	Wrong research subjects
Endoscopic full-thickness plication for the treatment of PPI-dependent GERD: results from a randomised, sham controlled trial	Rakesh Kalapala , Arun Karyampudi, Zaheer Nabi	The control group failed to use any of four treatments
A Prospective Randomized Trial to Assess the Antireflux Effect of Antireflux Mucosectomy in the Porcine Model	Xuan Li, Weifeng Zhang , Meihong Chen , Shuchun Wei	Animal studie
Randomized controlled trial of transoral incisionless fundoplication vs. proton pump inhibitors for treatment of gastroesophageal reflux disease	Bart P L Witteman , Jose M Conchillo , Nicolaas F Rinsma	The control group failed to use any of four treatments
Treatment of gastroesophageal reflux disease using radiofrequency ablation (Stretta procedure): An interim analysis of a randomized trial	Rakesh Kalapala , Harshal Shah , Zaheer Nabi , Santosh Darisetty	Wrong research subjects
A novel endoscopic submucosal dissection technique for proton pump inhibitor-refractory gastroesophageal reflux disease	Kazuhiro Ota , Toshihisa Takeuchi, Satoshi Harada, Shoko Edogawa,	The control group failed to use any of four treatments
First Experience with Banded Anti-reflux Mucosectomy (ARMS) for GERD: Feasibility, Safety, and Technique (with Video)	Herbert Mason Hedberg , Kristine Kuchta , Michael B Ujiki	No independent control group
Radiofrequency ablation is safe and effective in the treatment of Chinese patients with gastroesophageal reflux disease: A single-center prospective study	Peipei Liu ，Qianqian Meng ，Han Lin ，Yan Han	Wrong research subjects
Early and Midterm Outcome After Laparoscopic Fundoplication and a Minimally Invasive Endoscopic Procedure in Patients with Gastroesophageal Reflux Disease: A Prospective Observational Study	Wei-Tao Liang,Chao Yan, Zhong-Gao Wang, Ji-Min Wu	The control group failed to use any of four treatments
Stretta radiofrequency treatment vs Toupet fundoplication for gastroesophageal reflux disease: a comparative study	Lifeng Ma, Tao Li, Guochao Liu, Jianlong Wang	The control group failed to use any of four treatments
New treatment method for refractory gastroesophageal reflux disease (GERD): C-BLART (clip band ligation anti-reflux therapy)-a short-term study	Shengzhen Liu , Ningli Chai , Yaqi Zhai , Jiale Zou	No independent control group
The safety and efficacy of peroral endoscopic cardial constriction in gastroesophageal reflux disease	Wenxi Jiang, Guangwu Chen, Caijuan Dong, Shefeng Zhu	Wrong research subjects
Peroral endoscopic cardial constriction in gastroesophageal reﬂux disease	Hai-Qing Hu, Hui-Kai Li, Ying Xiong, Xiao-Bin Zhang	The same cohort as orther studies
Endoscopic cardial constriction with band ligation in the treatment of refractory gastroesophageal reflux disease: a preliminary feasibility study	Zhi‑Tong Li, Feng Ji, Xin‑Wei Han, Rui Zhang	The control group failed to use any of four treatments
Preliminary results of anti-reflux mucosectomy in treatment of refractory gastroesophageal reflux disease	Sun Pinghu , Wang Weihong , Bao Zhenfei , Ding Xiaoyun	Included less than 10 cases
Feasibility Study on Endoscopic Balloon-Assisted Laser Treatment (EBLT) of Gastroesophageal Reflux Disease (GERD) in In Vivo Porcine Model	Boram Cha , Hyejin Kim , Van Gia Truong , Sun-Ju Oh	Animal studie
Occurrence and treatment of esophageal hiatal hernia in patients with refractory gastroesophageal reflux disease complicated with asthma	Lin Yi ,Zheng Yuanyuan ,Chen Xudong ,Liang Yizhi	The control group failed to use any of four treatments
Clinical effect of graft ligation combined with endoscopic constricting of the cardia in the treatment of refractory gastroesophageal reflux disease	Tian Yanchao , Zhang Xiaona	Ending indicators not included
Randomised clinical trial: oesophageal radiofrequency energy delivery versus sham for PPI-refractory heartburn	Frank Zerbib , Sylvie Sacher-Huvelin , Emmanuel Coron	Wrong research subjects
Endoscopic treatment of proton pump inhibitor-refractory gastroesophageal reflux disease with anti-reflux mucosectomy: Experience of 109 cases	Kazuya Sumi , Haruhiro Inoue , Yasutoshi Kobayashi , Yugo Iwaya	No independent control group
Outcomes of endoscopic submucosal dissection for gastroesophageal reflux disease (ESD-G) for medication-refractory gastroesophageal reflux disease: 35 cases underwent ESD-G including 15 cases followed more than 5 years	Kazuhiro Ota , Toshihisa Takeuchi , Yuichi Kojima	The control group failed to use any of four treatments
Delivery of radiofrequency energy to the gastroesophageal junction (Stretta procedure) for the treatment of gastroesophageal reflux disease	L Cipolletta , G Rotondano, L Dughera, A Repici, M A Bianco	No independent control group
Endoluminal delivery of radiofrequency energy to the gastroesophageal junction in uncomplicated GERD: efficacy and potential mechanism of action	John K DiBaise , Randall E Brand, Eamonn M M Quigley	Wrong research subjects
Radiofrequency energy delivery to the lower esophageal sphincter improves gastroesophageal reflux patient-reported outcomes in failed laparoscopic Nissen fundoplication cohort	Mark Noar , Patrick Squires, Sulman Khan	The control group failed to use any of four treatments
Efficacy of antireflux mucosal resection combined with cardiac mucosal ligation for severe reflux esophagitis	Tang Lin, Li Xing, Han Ming	Included less than 10 cases
Randomized Trial of Medical versus Surgical Treatment for Refractory Heartburn	Stuart J Spechler , John G Hunter , Karen M Jones	Wrong research subjects
Delivery of radiofrequency energy to the lower esophageal sphincter improves symptoms of gastroesophageal reflux	Michael R Go , John M Dundon, Dianne J Karlowicz	Wrong research subjects
Long-term outcome of medical and surgical therapies for gastroesophageal reflux disease: follow-up of a randomized controlled trial	S J Spechler , E Lee, D Ahnen, R K Goyal, I Hirano	The control group failed to use any of four treatments
Anti-reflux mucosectomy using a cap-assisted endoscopic mucosal resection method for refractory gastroesophageal disease: a prospective feasibility study	In Kyung Yoo , Weon Jin Ko , Hak Su Kim , Hee Kyung Kim	No independent control group
Argon plasma coagulation ablation versus endoscopic surveillance of Barrett's esophagus: late outcomes from two randomized trials	Corina Sie , Tim Bright, Mark Schoeman, Philip Game	Wrong research subjects
Evaluation of the Efficacy of Vonoprazan Combined with Cardial Constriction Surgery in the Treatment of Severe Reflux Esophagitis	Zhang Jingzhi, Zeng Ling, Liu Xue, Ye Peng	Follow-up time less than 1 month
Laparoscopic Nissen versus Toupet fundoplication: objective and subjective results of a prospective randomized trial	Oliver O Koch, Adolf Kaindlstorfer, Stavros A Antoniou	Wrong research subjects
Effect of anti-reflux surgery on obstructive sleep apnea in elderly patients with hiatal hernia and gastroesophageal reflux disease	Xu Xiaoman,Chen Bi, Ji Lei, Zhang Wenhui	Ending indicators not included
Study on the clinical efficacy of endoscopic radiofrequency ablation in the treatment of patients with functional heartburn	Gong Yan ，Chen Zhen	Wrong research subjects
Comparison of 180° anti‑reflux mucosectomy versus 270° anti‑reflux mucosectomy for treatment of refractory gastroesophageal reflux disease: a retrospective study	Xinyi Yang, Jiacheng Tan, Yang Liu	The control group failed to use any of four treatments
Gastroesophageal reflux-related physiologic changes after sleeve gastrectomy and Roux-en-Y gastric bypass: a prospective comparative study	P Praveen Raj , Siddhartha Bhattacharya , Shivanshu Misra	Wrong research subjects
Endoluminal fundoplication (ELF) for GERD using EsophyX: a 12-month follow-up in a single-center experience	Alessandro Repici , Uberto Fumagalli, Alberto Malesci	The control group failed to use any of four treatments
Objective Outcomes of an Extended Anti‑reflux Mucosectomy in the Treatment of PPI‑Dependent Gastroesophageal Reflux Disease (with Video)	Jian He， Yani Yin， Wen Tang	No independent control group
Positive and negative impact of anti-reflux mucosal intervention on gastroesophageal reflux disease	Chu-Kuang Chou , Chien-Chuan Chen , Chieh-Chang Chen	Wrong research subjects
Analysis of Esophageal Sensitivity after Endoscopic Treatment of Gastroesophageal Reflux Disease	Chen Yan ，Wang Ping ，Zhang Yingjian	The control group failed to use any of four treatments
Investigation of Stretta radiofrequency in fifty patients with refractory nonerosive reflux disease	Xu Fei, Wu Jimin, He Suyu, Liang Ninglin	Wrong research subjects
Bariatric Surgery After Previous Antireflux Surgery Without Takedown of the Previous Fundoplication: a Prospective Study	Radwan Kassir , Patrice Lointier , Christophe Breton	Wrong research subjects
Radiofrequency energy delivery to the gastric cardia inhibits triggering of transient lower esophageal sphincter relaxation and gastroesophageal reflux in dogs	Michael S Kim , Richard H Holloway, John Dent, David S Utley	Animal studie
Antireflux mucosectomy band in treatment of refractory gastroesophageal reflux disease: a pilot study for safety, feasibility and symptom control	Laurent Monino , Jean-Michel Gonzalez , Véronique Vitton	No independent control group
Initial experience with a novel resection and plication (RAP) method for acid reflux: a pilot study	Petros C Benias , Lionel D'Souza , Gloria Lan	The control group failed to use any of four treatments
Volume, distribution and acidity of gastric secretion on and off proton pump inhibitor treatment: a randomized double-blind controlled study in patients with gastro-esophageal reflux disease (GERD) and healthy subjects	Andreas Steingoetter , Matthias Sauter , Jelena Curcic	The control group failed to use any of four treatments
Long-term efficacy of total (Nissen-Rossetti) and posterior partial (Toupet) fundoplication: results of a randomized clinical trial	Cecilia Hagedorn , Hans Lönroth, Lars Rydberg	Wrong research subjects
Radiofrequency energy delivery to the lower esophageal sphincter (Stretta procedure) does not provide long-term symptom control	John M Dundon , Steven S Davis, Jeffrey W Hazey	Ending indicators not included
Patient selection for therapy reduction after long-term daily proton pump inhibitor treatment for gastro-oesophageal reflux disease: trial and error	Alike W van der Velden , Niek J de Wit, A Otto Quartero	The control group failed to use any of four treatments
Antireflux surgery is required after endoscopic treatment for Barrett's esophagus	Volodymyr Tyselskyi , Vitaliy Poylin , Olga Tkachuk	Wrong research subjects
Endoscopic multiple mucosal ligation in gastroesophageal reflux disease	Qin Zhichu, Zhou Yongjian ,Li Yongqiang ,Wu Lihao	Wrong research subjects
Durability of Stretta Radiofrequency Treatment for GERD: Results of an 8-Year Follow-Up	Luca Dughera , Gianluca Rotondano , Maria De Cento	No independent control group
Anti-reflux mucosectomy (ARMS) results in improved recovery and similar reflux quality of life outcomes compared to laparoscopic Nissen fundoplication	Harry J Wong , Bailey Su , Mikhail Attaar	The control group failed to use any of four treatments
Reductions in symptom distress reported by patients with moderately severe, nonerosive gastroesophageal reflux disease treated with rabeprazole	Anne Damiano , Reshmi Siddique, Xiao Xu, John Johanson,	The control group failed to use any of four treatments
Laparoscopic One Anastomosis Gastric Bypass Versus Laparoscopic Roux-en-Y Gastric Bypass Effects on Pre-existing Mild-to-Moderate Gastroesophageal Reflux Disease in Patients with Obesity: a Randomized Controlled Study	Moheb S Eskandaros , Alaa Abbass , Mohamed H Zaid	Wrong research subjects
Antireflux band mucosectomy: a novel minimally invasive approach for the treatment of refractory gastroesophageal reflux disease	Ameya Deshmukh , Nasim Parsa , Ahmed Elmeligui	The control group failed to use any of four treatments
Effect and safety analysis of endoscopic anti-reflux mucosal resection for refractory gastroesophageal reflux disease	Xie Benjiang, Li Xuezhi, Xu Xiaofei	The control group failed to use any of four treatments
A novel modified endoscopic method for treating patients with refractory gastro-esophageal disease and moderate hiatus hernia	Sun-Jun Gao, Zhen Zhu, Li Zhang, Jian Yin	No independent control group
Short-term and long-term outcome of endoluminal gastroplication for the treatment of GERD: the first multicenter trial in Japan	Soji Ozawa , Koichiro Kumai, Kazuhide Higuchi	The control group failed to use any of four treatments
A Prospective Trial to Access the Optimal Circumference of Resection in Antireflux Mucosectomy for Treatment-refractory GERD	Shiyu Zhang , Xiaoyan Wang , Xuelian Xiang , Huiying Yang	Wrong research subjects
Different dosages of vonoprazan for gastroesophageal reflux disease: study protocol for a pragmatic, crossover-cluster, randomized controlled trial with patient preference arms	Dongke Wang , Dan Zhou , Xinghuang Liu	The control group failed to use any of four treatments
Anti-reflux mucosal ablation (ARMA) as a new treatment for gastroesophageal reflux refractory to proton pump inhibitors: a pilot study	Haruhiro Inoue, Mayo Tanabe, Enrique Rodríguez de Santiago	No independent control group
Antireflux Mucosectomy Band (ARM-b) in Treatment of Refractory Gastroesophageal Reflux Disease After Bariatric Surgery	Antoine Debourdeau , Véronique Vitton , Laurent Monino	Follow-up time less than 1 month
Laparoscopic fundoplication surgery versus medical management for gastro-oesophageal reflux disease (GORD) in adults	Sushil K Garg , Kurinchi Selvan Gurusamy	The control group failed to use any of four treatments
The role of transoral incisionless fundoplication (TIF) in the management of gastroesophageal reflux disease (GERD) following peroral endoscopic myotomy (POEM): A pilot, prospective, patient-driven study	Fares Ayoub , Tara Keihanian, Noor Zabad, Salmaan Jawaid	The control group failed to use any of four treatments
Improvement of clinical parameters in patients with gastroesophageal reflux disease after radiofrequency energy delivery	Hai-Feng Liu, Jian-Guo Zhang, Jun Li, Xiao-Guang Chen	The control group failed to use any of four treatments
Randomized controlled clinical study of endoscopic radiofrequency ablation combined with medication for Barrett esophagus in Tibetan areas	Pan Wen, Liu Chao, Ren Tao, Li Xiaoping	Wrong research subjects
Comparison of anti-reflux mucosectomy and endoscopic cardial constriction ligation on the treatment of gastroesophageal reflux disease	Dezhi He，Yanyan Zheng	The same cohort as orther studies
Endoscopic day case antireflux radiofrequency (Stretta) therapy improves quality of life and reduce proton pump inhibitor (PPI) dependency in patients with gastro-oesophageal reflux disease: a prospective study from a UK tertiary centre	Yks Viswanath , Nicola Maguire , Reece-Bolton Obuobi	No independent control group
Endoscopic anti-reflux mucosectomy (ARMS) and endoscopic anti-reflux ablation (ARMA) as a potential treatment for gastroesophageal reflux - preliminary report	Tomasz Klimczak , Janusz Strzelczyk	Follow-up time less than 1 month
Long-term impact of gastropexy on use of acid-reducing medication, second operations for gastroesophageal reflux and subjective reflux symptoms after sleeve gastrectomy	Tone Nygaard Flølo , Alexander Fosså Jonas Ingolf Petersson Nedkvitne	Wrong research subjects
The Benefits of Nonablative Radiofrequency Treatment of the Lower Esophageal Sphincter After Transoral Incisionless Fundoplication	Medhat Fanous , Anja Jaehne , Jenna Simbob	Wrong research subjects
