# Supplementary material for: Network meta-analysis of the efficacy of endoscopic cardia peripheral tissue scar formation (ECSF) in the treatment of gastroesophageal reflux disease
Source: PLoS One. 2024 Dec 31;19(12):e0311208. doi: 10.1371/journal.pone.0311208 (PMC11687871; doi:10.1371/journal.pone.0311208)
Supplement: S2 Table — (XLSX) [file pone.0311208.s003.xlsx]

## Sheet: 基本信息
First author	Country	Patients	Publication	Follow-up time	Arm1	Arm2	Design	Sex(M/F)		Age(y)		History of GERD(y)		Outcome Measures
			years					Arm1	Arm2	Arm1	Arm2	Arm1	Arm2
LiJian Liu	China	30/30	2022	2months	PECC	RF	RCT	45615	13/17	51.13 ±3.82	49.56±4.83	3.25 ±1.21	3.67±1.26	①②⑤
HuaShi	China	23/23	2021	6months	PECC	PPIs	RCT	45460	45519	54.33±6.89	53.63±6.16	3.13±0.98	2.98±1.09	④⑤⑥
HonggangLi	China	24/24	2022	2months	PECC	PPIs	RCT	45579	45609	45.74±12.75	44.36±12.27	4.56±1.10	4.24±1.03	⑦
ShuaiTang	China	30/30	2020	1months	PECC	PPIs	RCT	45585	45615	47.66±10.28	48.09±10.36	3.61±1.09	3.32±1.13	②
YanWang	China	18/16	2023	2years	ARMS	RF	RCT	45573	45601	59.39±14.05	54.31±13.05	5.5±2.18	4.0±1.88	③④⑥
Xin Lu	China	25/25	2019	12months	RF	PPIs	RCT	45462	45521	53.3±5.6	50.8±6.2	NA	NA	③④⑥
Waseem M	Egypt	75/75	2018	12months	PECC	PPIs	RCT	49/26	50/25	39.3 ± 5.1	38.8 ± 4.8	NA	NA	④
Ayman M	USA	45638	2010	12months	RF	PPIs	RCT	45538	45479	36.7 ± 9.5	32.0 ± 8.3	6.4 ± 5.3	5.2 ± 0.3	①②③④
Rakesh Kalapala	India	45575	2017	12months	RF	PPIs	RCT	10/0	10/0	38.89±14.69	34.00±11.36	NA	NA	②③⑦
JianYi	China	22/22	2022	6months	PECC	PPIs	RCT	45518	45548	43.25±4.17	43.22±4.14	4.21±0.46	4.19±0.48	③④⑥⑦
Yinping Wang	China	80/80	2022	12months	PECC	PPIs	RCT	37/43	48/32	50.65 ± 2.46	51.47 ± 3.04	2.62±1.04	2.75±2.17	①③④⑤
Jing Han	China	32/32	2021	3months	PECC	PPIs	RCT	18/14	15/17	51.72±13.35	52.56±12.06	4.31±1.28	3.88±1.18	④⑦
J. Arts	USA	45607	2012	3months	RF	PPIs	RCT	45429		46.5 ± 2.4		5.1 ± 0.8		②④
Suyu He	China	28/21	2020	6months	RF	PPIs	RCT	45642	45517	45.4±9.6	50.0±8.5	4.4±3.4	3.9±2.4	①②③④⑤⑦
Huixia Cao	China	34/30	2021	12months	PECC	ARMS	RCT	18/16	17/13	56.29±9.99	57.03±8.83	4.84±1.96	4.29±1.46	③④⑦
YueChang	China	50/50	2020	12months	PECC	RF	Cohort study	29/21	27/23	53.74±9.79	53.21±9.67	3.98±0.78	3.76±0.69	②④⑥
Xinke Sui	China	39/30	2022	6months	ARMS	RF	Cohort study	22/17	45644	57.21±12.88	52.04±9.50	NA	NA	③④⑥
Yanyan Zheng	China	28/20	2021	12months	PECC	ARMS	Cohort study	45642	45486	56.32±8.19	51.90±10.11	4.0±2.89	5.5±4.81	①④⑤⑥
Corley	USA	35/29	2003	12months	RF	PPIs	RCT	16/19	45643	45±12	52 ± 15	NA	NA	①②③④
CORON	France	23/20	2008	6months	RF	PPIs	RCT	45489	45457	50±10	47±14	10.0±10.5	9.5±6.0	①③④
Outcome Measures: ①AET,time to acid reflux at pH < 4.2;②lower esophageal pressure;③PPIs use;④adverse events;⑤DeMeester score;⑥GERD-Q score;⑦patient satisfaction; studies without available data are not included in the table;"NA" means not mentioned in the study.

## Sheet: 数据
First Author	Full title	Therapeutic intervention	Sex, female/all	Average age（y）	Disease duration(y)	BMI	GERD-Q scores		DeMeester scores		LES pressure mmHG		PPI Usage		Patient satisfaction(%)		AET(%)
							pre-treatment	post-treatment	pre-treatment	post-treatment	pre-treatment	post-treatment	pre-treatment	post-treatment	pre-treatment	post-treatment	pre-treatment	post-treatment
ShiHua	Effect of endoscopic cardiac constriction combined with esomeprazole in patients with reflux esophagitis complicated with hiatal hernia	PECC	17/23	54.33±6.89	3.13±0.98	NA	15.18±1.69	10.36±4.33*	139.58±62.06	25.56±15.58*	NA	NA	NA	NA	NA	NA	NA	NA
		PPI	15/23	53.63±6.16	2.98±1.09	NA	15.01±2.25	13.19±3.98	133.56±58.51	81.56±50.03*	NA	NA	NA	NA	NA	NA	NA	NA
Honggang Li	Clinical effect of transoral endoscopic cardiac constriction in the treatment of refractory gastroesophageal reflux disease	PECC	14/10	45.74±12.75	4.56±1.10	NA	NA	NA	NA	NA	NA	NA	NA	NA	NA	1	NA	NA
		PPI	13/11	44.36±12.27	4.24±1.03	NA	NA	NA	NA	NA	NA	NA	NA	NA	NA	0.75	NA	NA
Shuai Tang	Study the Clinical Value of Gastric Cardia Mucosal Constriction under Endoscope in the Treatment of Reflux Esophagitis	PECC	20/10	47.66±10.28	3.61±1.09	NA	NA	NA	NA	NA	6.23±0.29	20.69±2.59	NA	NA	NA	NA	NA	NA
		PPI	19/11	48.09±10.36	3.32±1.13	NA	NA	NA	NA	NA	6.19±0.37	16.36±1.65	NA	NA	NA	NA	NA	NA
Xin Lu	Efficacy ofa New Domestic Radiofrequency Ablation Instrument for Gastroesophageal Reflux Disease	RF	19/6	53.3±5.6	NA	NA	14.3±1.9	6.6±3.5*	NA	NA	NA	NA	25/25	5/25	NA	NA	NA	NA
		PPI	17/8	50.8±6.2	NA	NA	13.9±2.2	9.6±4.3*	NA	NA	NA	NA	25/25	12/25	NA	NA	NA	NA
Waseem M	Endoscopic management of refractory gastroesophageal reflux disease	PECC	49/26	39.3 ± 5.1	NA	NA	NA	NA	NA	NA	NA	NA	75/75	26/75	NA	NA	NA	NA
		PPI	50/25	38.8 ± 4.8	NA	NA	NA	NA	NA	NA	NA	NA	75/75	75/75	NA	NA	NA	NA
Ayman M.	A prospective randomized trial of sham, single-dose Stretta, and double-dose Stretta for the treatment of gastroesophageal reﬂux disease	RF	9/3	36.7 ± 9.5	6.4 ± 5.3	NA	NA	NA	NA	NA	12.2±3.7	19.6±2.9	12/12	6/12	NA	NA	9.4 ± 3.4	6.7 ± 2.8
		PPI	7/5	32.0 ± 8.3	5.2 ± .3	NA	NA	NA	NA	NA	14.1 ± 2.6	15.9 ± 3.2	12/12	12/12	NA	NA	9.9 ± 2.6	8.2 ± 3.1
Rakesh Kalapala	Treatment of gastroesophageal reflux disease using radiofrequency ablation (Stretta procedure): An interim analysis of a randomized trial	RF	10/0	38.89±14.69	4–5	NA	NA	NA	NA	NA	7.8	9.1±5.75	10/10	4/10	0.2	0.8	NA	NA
		PPI	10/0	34.00±11.36	4–5	NA	NA	NA	NA	NA	9.22	9.44±3.14	10/10	10/10	0.2	0.3	NA	NA
JianYi	Clinical study of endoscopic gastroesophageal valve ligation for refractory reflux esophagitis	PECC	14/8	43.25±4.17	4.21±0.46	23.85±1.47	15.25±2.04	4.15±0.57	NA	NA	NA	NA	22/22	6/22	NA	1	NA	NA
		PPI	13/9	43.22±4.14	4.19±0.48	23.79±1.42	15.19±2.02	6.25±1.23	NA	NA	NA	NA	22/22	13/22	NA	0.7273	NA	NA
Yinping Wang	Long-term effect of sophageal gastric fundus ligation combined with esomeprazole magnesium enteric coated tablets on gastroesophageal reflux disease	PECC	37/43	50.65 ± 2.46	2.62±1.04	NA	NA	NA	58.78 ± 2.10	21.21 ± 2.19	NA	NA	NA	NA	NA	NA	7.87 ± 0.56	2.65 ± 0.77
		PPI	48/32	51.47 ± 3.04	2.75±2.17	NA	NA	NA	60.02 ± 2.40	32.11 ± 3.04	NA	NA	NA	NA	NA	NA	7.90 ± 0.31	3.21 ± 0.33
Jing Han	Comparison of peroral endoscopic cardial constriction and double-dose esomeprazole on clinical efficacy of refractory gastroesophageal reflux disease	PECC	18/14	51.72 ± 13.35	4.31 ± 1.28	NA	NA	NA	NA	NA	NA	NA	NA	NA	NA	0.9063	NA	NA
		PPI	15/17	52.56 ± 12.06	3.88 ± 1.18	NA	NA	NA	NA	NA	NA	NA	NA	NA	NA	0.9063	NA	NA
J. Arts	A Double-Blind Sham-Controlled Study of the Effect of Radiofrequency Energy on Symptoms and Distensibility of the Gastro-Esophageal Junction in GERD	RF	5/17	46.5 ± 2.4	5.1 ± 0.8	NA	NA	NA	NA	NA	11.9±1.2	16.3±2.0	NA	NA	NA	NA	NA	NA
		PPI				NA	NA	NA	NA	NA	13.3±1.9	15.6±2.1	NA	NA	NA	NA	NA	NA
Suyu He	Stretta procedure versus proton pump inhibitors for the treatment of nonerosive reﬂux disease A 6-month follow-up	RF	16/28	45.4±9.6	4.4±3.4	22.1±2.9	NA	NA	26.0 (14.9–110.5)	15.0 (0.2–50.3)	9.7±4.3	14.2±4.4	NA	NA	NA	NA	8.0 (4.5–20.2)	4.7 (0–13.2)
		PPI	13/21	50.0±8.5	3.9±2.4	22.8±3.4	NA	NA	31.7 (17.8–67.8)	11.5 (0.9–25)	10.1±4.1	10.0±4.0	NA	NA	NA	NA	8.5 (5–16.7)	4.2 (0.4–8.6)
LiJian Liu	Clinical efficacy of peroral endoscopic cardial constriction for treatment of refractory gastroesophageal reflux disease	PECC	11/19	51.13 ±3. 82	3. 25 ±1. 21	NA	NA	NA	128. 54 ± 72. 36	12. 19 ± 9. 25	7. 51 ± 3. 45	13. 14 ± 4. 56	NA	NA	NA	NA	11. 28 ±5. 92	5. 13 ±1. 34
		RF	13/17	49. 56 ±4. 83	3. 67 ± 1. 26	NA	NA	NA	125. 28 ± 73. 45	30. 25 ± 10. 27	8. 14 ± 2. 48	10. 25 ± 5. 38	NA	NA	NA	NA	10. 75 ±6. 45	7. 82 ±5. 87
YanWang	Randomized Controlled Trial of Anti-reflux Mucosectomy Versus Radiofrequency Energy Delivery for Proton Pump Inhibitor-refractory Gastroesophageal Reflux Disease	ARMS	10/8	59.39 ± 14.05	5.5 (2.8, 12.5)	23.97 ± 2.97	13.44±2.15	10.00±6.00	NA	NA	NA	NA	18/18	7/18	NA	0.6111	NA	NA
		RF	11/5	54.31 ± 13.05	4.0 (2.0, 9.5)	22.22 ± 2.48	12.75±1.98	9.81±4.71	NA	NA	NA	NA	16/16	5/16	NA	0.625	NA	NA
Huixia Cao	The Study on The effectiveness and Safety of Peroral Endoscopic Cardial Constriction and Anti-Reflux Mucosectomy on the Treatment of Gastroesophageal Reflux Disease	PECC	18/16	56.29±9.99	4.84±1.96	NA	NA	NA	NA	NA	NA	NA	34/34	12/34	NA	0.7941	NA	NA
		ARMS	17/13	57.03±8.83	4.29±1.46	NA	NA	NA	NA	NA	NA	NA	30/30	9/30	NA	0.8667	NA	NA
YueChang	Clinical effect of endoscopic cardial ligation and constriction for gastroesophageal reflux disease	PECC	29/21	53.74±9.79	3.98±0.78	NA	11.34±2.31	3.02±1.21	NA	NA	7.21±1.44	16.78±2.89	NA	NA	NA	NA	NA	NA
		RF	27/23	53.21±9.67	3.76±0.69	NA	11.29±2.23	5.46±1.24	NA	NA	7.35±1.42	12.44±2.67	NA	NA	NA	NA	NA	NA
Xinke Sui	Clinical efficacy of endoscopic antireflux mucosectomy vs. Stretta radiofrequency in the treatment of gastroesophageal reflux disease: a retrospective, single-center cohort study	ARMS	22/17	57.21±12.881	NA	23.59±1.73	10.46±4.148	5.05±3.699	NA	NA	NA	NA	39/39	11/39	NA	NA	NA	NA
		RF	18/12	52.04±9.502	NA	23.78±1.31	9.73±4.510	5.57±2.431	NA	NA	NA	NA	30/30	11/30	NA	NA	NA	NA
Corley	Improvement of Gastroesophageal Reﬂux Symptoms After Radiofrequency Energy: A Randomized, Sham-Controlled Trial	RF	16/19	45±12	NA	NA	NA	NA	NA	NA	13 (10–20)	9.9 (4, 14.7)	30 (88%)	13 (42%)	NA	NA	9.5 (7.2–12.8)	9.9 (4, 14.7)
		PPI	17/12	52 ± 15	NA	NA	NA	NA	NA	NA	12.1 (10–17.5)	10.7 (5.9, 13)	21 (72%)	10 (43%)	NA	NA	9.9 (6.7–15.8)	10.7 (5.9-13)
CORON	Clinical trial: radiofrequency energy delivery in proton pump inhibitor-dependent gastro-oesophageal reﬂux disease patients	RF	16/7	50 ± 10	10.0 (2–44)	26±3	NA	NA	NA	NA	NA	NA	23/23	6/20	NA	NA	12.2 ± 7.1	8.8 ± 6.1
		PPI	14/6	47±14	9.5 (1–25)	27±4	NA	NA	NA	NA	NA	NA	20/20	10/16	NA	NA	12.1± 10.7	11.4 ± 6.3
Yanyan Zheng	The clinical evaluation of endoscopic anti-reflux mucosectomy and endoscopic cardial constriction ligation for the gastroesophageal reflux disease	PECC	12/16	56.32±8.19	4.0±2.89	NA	12.61±2.02	6.24±1.22	83.57±10.83	20.28±3.94	NA	NA	NA	NA	NA	NA	19.01±1.57	8.47±1.28
		ARMS	13/7	51.90±10.11	5.5±4.81	NA	12.40±2.46	7.35±1.79	85.71±18.30	17.61±5.86	NA	NA	NA	NA	NA	NA	19,65±0.81	7.99±1.02

## Sheet: 不良反应
Study		SAE		Adverse event
				PECC		RF		ARMI
Hua 2021		0		2Mild dysphagia,1Soreness		NA		NA
Wang 2022		0		1Bleeding，1Mucosal damage		NA		NA
Lu 2019		0		NA		2Bloating，1Bleeding		NA
Waseem 2018		0		19Mild dysphagia，30Soreness		NA		NA
Ayman 2010		1（RF：Pneumonia,pleural effusion）		NA		0		NA
Yi 2022		0		2Soreness,1Mild dysphagia		NA		NA
Han 2021		0		0		NA		NA
He 2020		0		NA		2Soreness,1Infection,1Bloating		NA
Wang 2023		0		NA		5Soreness,1Bloating		9 Stomach pain，2Bloating，5 Mild dysphagia
Cao 2021		1（ARMS:Perforation）+2（ARMS:Esophageal stenosis）		2Mild dysphagia,3Infection，3Soreness		NA		3 Infection，4 Soreness
Chang 2020		8（RF:3 Perforation+5 Esophageal stenosis）/2(PECC:2Esophageal stenosis)		2Bleeding,1Infection		5 Bleeding，4 Infection		NA
Sui 2022		0		NA		0		1 Mild dysphagia
Corley 2003		0		NA		1 Bleeding		NA
CORON 2008		0		NA		5 Soreness，2 Infection		NA
Zheng 2021		0		0		NA		0
