# Supplementary material for: Network meta-analysis of the efficacy of endoscopic cardia peripheral tissue scar formation (ECSF) in the treatment of gastroesophageal reflux disease
Source: PLoS One. 2024 Dec 31;19(12):e0311208. doi: 10.1371/journal.pone.0311208 (PMC11687871; doi:10.1371/journal.pone.0311208)
Supplement: S3 Table — (XLSX) [file pone.0311208.s004.xlsx]

## Sheet: Sheet1
Quality assessment of RCTs
First author	Random sequence generation (selection bias)	Allocation concealment (selection bias)	Blinding of participants and personnel (performance bias)	Blinding ofoutcome assessment (detection bias)	Incomplete outcome data(attrition bias)	selectve reporting (reporting bias)	Other bias
YinpingWang2022	Low risk of bias	Low riskof bias	Unclearrisk ofbias	Unclearrisk ofbias	Low riskof bias	Unclearrisk ofbias	Unclearrisk ofbias
Yanwang 2023	Low risk of bias	Low risk of bias	Low risk of bias	Low risk of bias	Unclearrisk ofbias	Low risk of bias	Unclearrisk ofbias
XinLu2019	Unclearrisk ofbias	Unclearrisk ofbias	Unclearrisk ofbias	Unclearrisk ofbias	Low risk of bias	Low risk of bias	Unclearrisk ofbias
Waseem M 2018	Low risk of bias	Low risk of bias	Unclearrisk ofbias	Unclearrisk ofbias	Low risk of bias	Low risk of bias	Unclearrisk ofbias
Suyu He2020	Unclearrisk ofbias	Low risk of bias	High risk of bias	High risk of bias	Low risk of bias	Unclearrisk ofbias	Unclearrisk ofbias
ShuaiTang 2020	Low risk of bias	Unclearrisk ofbias	High risk of bias	Unclearrisk ofbias	Low risk of bias	Unclearrisk ofbias	Unclearrisk ofbias
Rakesh Kalapala 2017	Unclearrisk ofbias	Unclearrisk ofbias	Unclearrisk ofbias	Unclearrisk ofbias	Unclearrisk ofbias	High risk of bias	Unclearrisk ofbias
LiJian Liu 2022	Low risk of bias	Unclearrisk ofbias	Unclearrisk ofbias	Unclearrisk ofbias	Low risk of bias	Unclearrisk ofbias	Unclearrisk ofbias
JianYi 2022	Low risk of bias	Unclearrisk ofbias	Unclearrisk ofbias	High risk of bias	Low risk of bias	Unclearrisk ofbias	Unclearrisk ofbias
Jian Han 2021	Low risk of bias	Unclearrisk ofbias	Unclearrisk ofbias	Unclearrisk ofbias	Low risk of bias	Unclearrisk ofbias	Unclearrisk ofbias
J.Arts2012	Low risk of bias	Low risk of bias	Unclearrisk ofbias	Unclearrisk ofbias	Low risk of bias	Low risk of bias	Low risk of bias
HuixiaCa0 2021	Low risk of bias	Unclearrisk ofbias	Unclearrisk ofbias	Unclearrisk ofbias	Low risk of bias	Low risk of bias	Unclearrisk ofbias
HuaShi 2021	Low risk of bias	Unclearrisk ofbias	Unclearrisk ofbias	Unclearrisk ofbias	Low risk of bias	Low risk of bias	Unclearrisk ofbias
HonggangLi 2022	Low risk of bias	Unclearrisk ofbias	Unclearrisk ofbias	Unclearrisk ofbias	Low risk of bias	Low risk of bias	Unclearrisk ofbias
Coron 2008	Low risk of bias	Low risk of bias	Low risk of bias	Low risk of bias	Low risk of bias	Low risk of bias	Low risk of bias
Corley 2003	Low risk of bias	Low risk of bias	Low risk of bias	Low risk of bias	Low risk of bias	Low risk of bias	Low risk of bias
AymanM 2010	Low risk of bias	Low risk of bias	Low risk of bias	Low risk of bias	Unclearrisk ofbias	Low risk of bias	Unclearrisk ofbias
Quality assessment of cohort studies
First author	Selection	Comparability	Outcome/ Exposure	Total Stars
Chang 2002	3	1	3	7
Sui 2022	2	2	3	7
Zheng 2021	2	1	3	6
